# Supplementary material for: Homologous and Heterologous Prime-Boost Vaccination: Impact on Clinical Severity of SARS-CoV-2 Omicron Infection among Hospitalized COVID-19 Patients in Belgium
Source: Vaccines (Basel). 2023 Feb 7;11(2):378. doi: 10.3390/vaccines11020378 (PMC9961733; doi:10.3390/vaccines11020378)
Supplement: Supplementary file 1 [file vaccines-11-00378-s001.zip]

Archive with 1 entries (1 files):
- vaccines-2177074-supplementary.pdf
